# Supplementary material for: Intrinsic Multienzyme-like Activities of the Nanoparticles of Mn and Fe Cyano-Bridged Assemblies
Source: Nanomaterials (Basel). 2022 Jun 17;12(12):2095. doi: 10.3390/nano12122095 (PMC9227851; doi:10.3390/nano12122095)
Supplement: Supplementary file 1 [file nanomaterials-12-02095-s001.zip]

Archive with 2 entries (2 files):
- Highlights.pdf
- nanomaterials-1723591-supplementary.pdf
